# Supplementary material for: Cadmium Absorption in Various Genotypes of Rice under Cadmium Stress
Source: Int J Mol Sci. 2023 Apr 28;24(9):8019. doi: 10.3390/ijms24098019 (PMC10178317; doi:10.3390/ijms24098019)
Supplement: Supplementary file 1 [file ijms-24-08019-s001.zip]

Archive with 1 entries (1 files):
- ijms-2329308-supplementary.pdf
